# Supplementary material for: Exploring Psychological Factors and Metacognitive Beliefs in Cardiac Rehabilitation: A Single-Group Pre–Post Study
Source: Eur J Investig Health Psychol Educ. 2025 Nov 18;15(11):236. doi: 10.3390/ejihpe15110236 (PMC12651875; doi:10.3390/ejihpe15110236)
Supplement: Supplementary file 1 [file ejihpe-15-00236-s001.zip]

Archive with 1 entries (1 files):
- ejihpe-3900436-supplementary.xlsx
