# Supplementary material for: Exploring Psychological Factors and Metacognitive Beliefs in Cardiac Rehabilitation: A Single-Group Pre–Post Study
Source: Eur J Investig Health Psychol Educ. 2025 Nov 18;15(11):236. doi: 10.3390/ejihpe15110236 (PMC12651875; doi:10.3390/ejihpe15110236)
Supplement: Supplementary file 1 [file ejihpe-15-00236-s001.zip › ejihpe-3900436-supplementary.xlsx]

## Sheet: RCI
ID	PHQ_PRE	PHQ_POST	DELTA	RCI	RCI_category	GAD_PRE	GAD_POST	DELTA	RCI	RCI_category	MLHFQ_PRE	MLHFQ_POST	DELTA	RCI	RCI_category	MQ_PRE	MQ_POST	DELTA	RCI	RCI_category
1	2	1	-1	-0.647265	No reliable change	2	3	1	0.536099	No reliable change	17	7	-10	-1.56212	No reliable change	42	39	-3	-0.611689	No reliable change
2	1	2	1	0.647265	No reliable change	3	1	-2	-1.0722	No reliable change	26	24	-2	-0.312425	No reliable change	67	50	-17	-3.46624	Reliable improvement
3	2	0	-2	-1.29453	No reliable change	3	1	-2	-1.0722	No reliable change	13	4	-9	-1.40591	No reliable change	46	41	-5	-1.01948	No reliable change
4	1	3	2	1.29453	No reliable change	0	0	0	0	No reliable change	6	19	13	2.03076	Reliable deterioration	42	36	-6	-1.22338	No reliable change
5	4	2	-2	-1.29453	No reliable change	3	4	1	0.536099	No reliable change	8	4	-4	-0.624849	No reliable change	55	51	-4	-0.815585	No reliable change
6	8	5	-3	-1.94179	No reliable change	0	3	3	1.6083	No reliable change	13	8	-5	-0.781061	No reliable change	55	40	-15	-3.05844	Reliable improvement
7	6	3	-3	-1.94179	No reliable change	5	2	-3	-1.6083	No reliable change	46	17	-29	-4.53016	Reliable improvement	50	65	15	3.05844	Reliable deterioration
8	6	6	0	0	No reliable change	8	4	-4	-2.1444	Reliable improvement	28	27	-1	-0.156212	No reliable change	72	61	-11	-2.24286	Reliable improvement
9	1	0	-1	-0.647265	No reliable change	0	1	1	0.536099	No reliable change	32	0	-32	-4.99879	Reliable improvement	51	47	-4	-0.815585	No reliable change
10	2	2	0	0	No reliable change	2	2	0	0	No reliable change	7	9	2	0.312425	No reliable change	36	35	-1	-0.203896	No reliable change
11	8	6	-2	-1.29453	No reliable change	7	5	-2	-1.0722	No reliable change	24	21	-3	-0.468637	No reliable change	51	46	-5	-1.01948	No reliable change
12	3	5	2	1.29453	No reliable change	5	4	-1	-0.536099	No reliable change	8	11	3	0.468637	No reliable change	75	62	-13	-2.65065	Reliable improvement
13	4	3	-1	-0.647265	No reliable change	4	3	-1	-0.536099	No reliable change	17	19	2	0.312425	No reliable change	49	49	0	0	No reliable change
14	1	1	0	0	No reliable change	2	3	1	0.536099	No reliable change	11	13	2	0.312425	No reliable change	46	64	18	3.67013	Reliable deterioration
15	2	3	1	0.647265	No reliable change	1	1	0	0	No reliable change	7	25	18	2.81182	Reliable deterioration	55	65	10	2.03896	Reliable deterioration
16	11	5	-6	-3.88359	Reliable improvement	5	4	-1	-0.536099	No reliable change	20	11	-9	-1.40591	No reliable change	48	46	-2	-0.407793	No reliable change
17	0	2	2	1.29453	No reliable change	5	7	2	1.0722	No reliable change	0	14	14	2.18697	Reliable deterioration	49	51	2	0.407793	No reliable change
18	4	6	2	1.29453	No reliable change	2	0	-2	-1.0722	No reliable change	22	29	7	1.09349	No reliable change	54	53	-1	-0.203896	No reliable change
19	13	9	-4	-2.58906	Reliable improvement	8	7	-1	-0.536099	No reliable change	40	53	13	2.03076	Reliable deterioration	81	85	4	0.815585	No reliable change
20	1	2	1	0.647265	No reliable change	5	6	1	0.536099	No reliable change	5	3	-2	-0.312425	No reliable change	69	63	-6	-1.22338	No reliable change
21	2	1	-1	-0.647265	No reliable change	1	1	0	0	No reliable change	3	14	11	1.71834	No reliable change	46	51	5	1.01948	No reliable change
22	4	3	-1	-0.647265	No reliable change	4	5	1	0.536099	No reliable change	25	9	-16	-2.4994	Reliable improvement	53	47	-6	-1.22338	No reliable change
23	1	1	0	0	No reliable change	0	0	0	0	No reliable change	1	1	0	0	No reliable change	30	44	14	2.85455	Reliable deterioration
24	0	0	0	0	No reliable change	2	0	-2	-1.0722	No reliable change	0	1	1	0.156212	No reliable change	49	31	-18	-3.67013	Reliable improvement
25	9	10	1	0.647265	No reliable change	7	11	4	2.1444	Reliable deterioration	45	53	8	1.2497	No reliable change	49	50	1	0.203896	No reliable change
26	3	4	1	0.647265	No reliable change	4	1	-3	-1.6083	No reliable change	0	10	10	1.56212	No reliable change	47	48	1	0.203896	No reliable change
27	7	5	-2	-1.29453	No reliable change	5	3	-2	-1.0722	No reliable change	13	9	-4	-0.624849	No reliable change	58	46	-12	-2.44676	Reliable improvement
28	5	4	-1	-0.647265	No reliable change	2	2	0	0	No reliable change	7	12	5	0.781061	No reliable change
29	0	1	1	0.647265	No reliable change	2	2	0	0	No reliable change	5	3	-2	-0.312425	No reliable change	42	63	21	4.28182	Reliable deterioration
30	2	3	1	0.647265	No reliable change	2	6	4	2.1444	Reliable deterioration	13	1	-12	-1.87455	No reliable change	43	42	-1	-0.203896	No reliable change
31	2	2	0	0	No reliable change	5	3	-2	-1.0722	No reliable change	5	7	2	0.312425	No reliable change	61	63	2	0.407793	No reliable change
32	0	0	0	0	No reliable change	2	2	0	0	No reliable change	19	17	-2	-0.312425	No reliable change	74	80	6	1.22338	No reliable change
33	12	12	0	0	No reliable change	6	5	-1	-0.536099	No reliable change	34	49	15	2.34318	Reliable deterioration	49	52	3	0.611689	No reliable change
34	11	13	2	1.29453	No reliable change	1	10	9	4.82489	Reliable deterioration	7	27	20	3.12425	Reliable deterioration		42
35	0	0	0	0	No reliable change	0	0	0	0	No reliable change	1	3	2	0.312425	No reliable change	59	49	-10	-2.03896	Reliable improvement
36	2	1	-1	-0.647265	No reliable change	0	1	1	0.536099	No reliable change	9	11	2	0.312425	No reliable change	47	39	-8	-1.63117	No reliable change
37	0	0	0	0	No reliable change	0	0	0	0	No reliable change	4	2	-2	-0.312425	No reliable change	47	37	-10	-2.03896	Reliable improvement
38	1	1	0	0	No reliable change	0	2	2	1.0722	No reliable change	2	2	0	0	No reliable change	53	48	-5	-1.01948	No reliable change
39	7	8	1	0.647265	No reliable change	9	8	-1	-0.536099	No reliable change	51	53	2	0.312425	No reliable change
40	1	2	1	0.647265	No reliable change	0	3	3	1.6083	No reliable change	7	5	-2	-0.312425	No reliable change	48	44	-4	-0.815585	No reliable change
41	4	4	0	0	No reliable change	3	5	2	1.0722	No reliable change	17	24	7	1.09349	No reliable change	67	58	-9	-1.83507	No reliable change
42	9	12	3	1.94179	No reliable change	5	7	2	1.0722	No reliable change	40	33	-7	-1.09349	No reliable change
43	7	6	-1	-0.647265	No reliable change	11	13	2	1.0722	No reliable change	54	22	-32	-4.99879	Reliable improvement	48	60	12	2.44676	Reliable deterioration
44	0	1	1	0.647265	No reliable change	1	3	2	1.0722	No reliable change	4	10	6	0.937274	No reliable change	49	59	10	2.03896	Reliable deterioration
45	5	5	0	0	No reliable change	6	6	0	0	No reliable change	7	11	4	0.624849	No reliable change	78	76	-2	-0.407793	No reliable change
46	0	0	0	0	No reliable change	1	1	0	0	No reliable change	9	6	-3	-0.468637	No reliable change	50	49	-1	-0.203896	No reliable change
47	1	2	1	0.647265	No reliable change	5	3	-2	-1.0722	No reliable change	8	2	-6	-0.937274	No reliable change
48	1	1	0	0	No reliable change	2	2	0	0	No reliable change	3	6	3	0.468637	No reliable change	59
49	2	0	-2	-1.29453	No reliable change	1	0	-1	-0.536099	No reliable change	8	3	-5	-0.781061	No reliable change	53	48	-5	-1.01948	No reliable change
50	6	4	-2	-1.29453	No reliable change	4	2	-2	-1.0722	No reliable change	22	20	-2	-0.312425	No reliable change	53	61	8	1.63117	No reliable change
51	2	2	0	0	No reliable change	1	1	0	0	No reliable change	19	6	-13	-2.03076	Reliable improvement	44	42	-2	-0.407793	No reliable change
52	3	1	-2	-1.29453	No reliable change	0	2	2	1.0722	No reliable change	10	6	-4	-0.624849	No reliable change	56	59	3	0.611689	No reliable change
53	4	4	0	0	No reliable change	4	4	0	0	No reliable change	29	21	-8	-1.2497	No reliable change	55	53	-2	-0.407793	No reliable change
54	0	0	0	0	No reliable change	0	0	0	0	No reliable change	1	6	5	0.781061	No reliable change	49	30	-19	-3.87403	Reliable improvement
55	2	1	-1	-0.647265	No reliable change	3	1	-2	-1.0722	No reliable change	9	4	-5	-0.781061	No reliable change	50	54	4	0.815585	No reliable change
56	2	1	-1	-0.647265	No reliable change	2	2	0	0	No reliable change	21	6	-15	-2.34318	Reliable improvement	50	49	-1	-0.203896	No reliable change
57	4	2	-2	-1.29453	No reliable change	4	2	-2	-1.0722	No reliable change	2	3	1	0.156212	No reliable change	62	72	10	2.03896	Reliable deterioration
58	3	3	0	0	No reliable change	4	3	-1	-0.536099	No reliable change	16	10	-6	-0.937274	No reliable change	58	58	0	0	No reliable change
59	4	3	-1	-0.647265	No reliable change	1	1	0	0	No reliable change	55	28	-27	-4.21773	Reliable improvement	54	47	-7	-1.42727	No reliable change
60	9	7	-2	-1.29453	No reliable change	6	7	1	0.536099	No reliable change	55	22	-33	-5.15501	Reliable improvement	64	57	-7	-1.42727	No reliable change
61	5	4	-1	-0.647265	No reliable change	1	0	-1	-0.536099	No reliable change	12	2	-10	-1.56212	No reliable change
62	2	0	-2	-1.29453	No reliable change	2	2	0	0	No reliable change	2	4	2	0.312425	No reliable change	64	36	-28	-5.7091	Reliable improvement
63	4	0	-4	-2.58906	Reliable improvement	3	0	-3	-1.6083	No reliable change	5	0	-5	-0.781061	No reliable change	56	55	-1	-0.203896	No reliable change
64	5	1	-4	-2.58906	Reliable improvement	5	6	1	0.536099	No reliable change	14	23	9	1.40591	No reliable change	47	55	8	1.63117	No reliable change
65	0	1	1	0.647265	No reliable change	1	0	-1	-0.536099	No reliable change	18	4	-14	-2.18697	Reliable improvement
66	3	3	0	0	No reliable change	0	4	4	2.1444	Reliable deterioration	8	7	-1	-0.156212	No reliable change	55	56	1	0.203896	No reliable change
67	12	4	-8	-5.17812	Reliable improvement	14	5	-9	-4.82489	Reliable improvement	45	23	-22	-3.43667	Reliable improvement	62	50	-12	-2.44676	Reliable improvement
68	5	2	-3	-1.94179	No reliable change	2	1	-1	-0.536099	No reliable change	6	3	-3	-0.468637	No reliable change	38	38	0	0	No reliable change
69	4	2	-2	-1.29453	No reliable change	3	2	-1	-0.536099	No reliable change	19	9	-10	-1.56212	No reliable change	52	45	-7	-1.42727	No reliable change
70	2	1	-1	-0.647265	No reliable change	4	0	-4	-2.1444	Reliable improvement	5	2	-3	-0.468637	No reliable change	39	52	13	2.65065	Reliable deterioration
71	3	1	-2	-1.29453	No reliable change	4	2	-2	-1.0722	No reliable change	8	5	-3	-0.468637	No reliable change	50	36	-14	-2.85455	Reliable improvement
72	3	1	-2	-1.29453	No reliable change	6	0	-6	-3.21659	Reliable improvement	5	2	-3	-0.468637	No reliable change	72	62	-10	-2.03896	Reliable improvement
73	3	3	0	0	No reliable change	4	2	-2	-1.0722	No reliable change	27	10	-17	-2.65561	Reliable improvement
74	1	0	-1	-0.647265	No reliable change	0	0	0	0	No reliable change	6	3	-3	-0.468637	No reliable change	44	35	-9	-1.83507	No reliable change
75	3	2	-1	-0.647265	No reliable change	1	0	-1	-0.536099	No reliable change	9	10	1	0.156212	No reliable change	63	39	-24	-4.89351	Reliable improvement
76	2	1	-1	-0.647265	No reliable change	7	2	-5	-2.6805	Reliable improvement	13	4	-9	-1.40591	No reliable change	42	34	-8	-1.63117	No reliable change
77	10	1	-9	-5.82538	Reliable improvement	9	1	-8	-4.28879	Reliable improvement	30	14	-16	-2.4994	Reliable improvement	58	48	-10	-2.03896	Reliable improvement
78	1	2	1	0.647265	No reliable change	1	1	0	0	No reliable change	15	14	-1	-0.156212	No reliable change	60	57	-3	-0.611689	No reliable change
79	4	0	-4	-2.58906	Reliable improvement	4	1	-3	-1.6083	No reliable change	11	2	-9	-1.40591	No reliable change	48	47	-1	-0.203896	No reliable change
80	6	4	-2	-1.29453	No reliable change	7	1	-6	-3.21659	Reliable improvement	22	24	2	0.312425	No reliable change	52	63	11	2.24286	Reliable deterioration
81	0	11	11	7.11991	Reliable deterioration	0	9	9	4.82489	Reliable deterioration	35	64	29	4.53016	Reliable deterioration	63	76	13	2.65065	Reliable deterioration
82	1	1	0	0	No reliable change	1	0	-1	-0.536099	No reliable change	0	0	0	0	No reliable change	52	73	21	4.28182	Reliable deterioration
83	3	5	2	1.29453	No reliable change	1	1	0	0	No reliable change	14	10	-4	-0.624849	No reliable change	43	37	-6	-1.22338	No reliable change
84	2	2	0	0	No reliable change	0	0	0	0	No reliable change	12	4	-8	-1.2497	No reliable change	35	35	0	0	No reliable change
85	0	0	0	0	No reliable change	2	4	2	1.0722	No reliable change	1	12	11	1.71834	No reliable change	41	41	0	0	No reliable change
86	2	2	0	0	No reliable change	0	0	0	0	No reliable change	25	10	-15	-2.34318	Reliable improvement	54	42	-12	-2.44676	Reliable improvement
87	13	4	-9	-5.82538	Reliable improvement	18	5	-13	-6.96929	Reliable improvement	45	7	-38	-5.93607	Reliable improvement	95	75	-20	-4.07793	Reliable improvement
88	3	0	-3	-1.94179	No reliable change	0	0	0	0	No reliable change	5	3	-2	-0.312425	No reliable change	54	49	-5	-1.01948	No reliable change
89	4	1	-3	-1.94179	No reliable change	3	2	-1	-0.536099	No reliable change	4	9	5	0.781061	No reliable change	45	45	0	0	No reliable change
